# Supplementary material for: Impact of dietary patterns, individual and workplace characteristics on blood pressure status among civil servants in Bida and Wushishi communities of Niger State, Nigeria
Source: PLoS One. 2019 Dec 13;14(12):e0226231. doi: 10.1371/journal.pone.0226231 (PMC6910664; doi:10.1371/journal.pone.0226231)
Supplement: S1 Data — (XLSX) [file pone.0226231.s001.xlsx]

## Sheet: Sheet1
fsl	sed01	sed02	sed03	sed04	sed05	sed06	sed07	sed08	sed09	sed10	sed11	sed12	lpa01	lpa02	lpa03	lpa04	lpa05	lpa06	lpa07	lpa08	lpa09	lpa10	lpa11	fh01	fh02	fh03	fh04	fh05	fh06	fh07	fh08	fh09	fh10	drt01	drt02	drt03	drt04	drt05	dcp01	dcp02	dcp03	dcp04	dcp05	dcp06	dcp07	dcp08	dnl01	dnl02	dnl03
1	0	39	1		0	1	1	1	1	3	3	5	2	2	3				1	1	2	1	0	2	2	1	0	3	3	4	5	0	3	3	2	1	4	1	3	5	0			5	5	5	1	2	3
1	1	40	1	0	0	1	1	1	0	3	3	5							0	0	1	0	0	1				0	3	2	2	3	3	3	2	1	2	4	5	1	4	0	1	2	3	4	1	3	4
1	0	30	1	0	0	1	1	0	1	3	2	3	2	2	3				1	0	2	1	0	2	1	2	1	0	3	3	5	3	5	3	1	4	4	3	5	1	2	0	2		5	5	2	5	5
1	0	49	1	1	0	1	1	1	5	3	0	5	2	2	3																			4	2	1	4	4	5	1	0	0	5	1	2	2	5	3	2
1	0	42	1		0	1	1	0	4		4	5	2	2					0	1	2	3	2	2	2	2	0	3	3	4	5	0	3	3	2	3	5	0	5	1	3	0	5	1	3	2	4	2	1
1	1	30	1		0	1	1	0	4	4	4	5	2	2					0	1	3	3	3	2	2		0	0	0	3	3	2	0	5	1	2	4	0	5	0	0	0	5	2	2	5	1	5	0
1	1	60	0	0	0	1	1	1	1	3	0		2						0	0	2	1	3	1			0	1	1	4	5	4	5	0	2	2	2	3	5		0	5		5	5	1	1	2	5
1	0	46	1		0	1	1	1	0		1	0	2	2	3				0	2	2			2	1	2		3	0	4	3	4	0	3	2	1	1	3	5		0	0	1	0	5		2	3	3
1	1	49	1	1	0	1	1		5			3	2	2	3					0	0	1	0	1	1	2	0	2	0	3	2	0	4	3	1	3	4	3	5	3	3	0	2	1	3	1	2	3	4
1	0	38	1	1	0	1	1	1	5	2	1	0	2	2	3				1	0	1	0		2	2	3		3	3	5	2	2	2	1	5	0	0	0	5	0	2	3		5	0	3	3		3
1	0	45	1	0	0	1	1	2	0	3	1	0	2	2	3				1	0	2	1	0	0	0	1	2	2	5	0	5	2	1	4	0	4	1	4	5	5	3		5		2	1	1	1	1
1	0	35	1	0	0	1	1	1	0	2	1	5	2	2	3				0	2	2	1	0	1	0	1	0	2	3	0	2	3		1	4	4	1	0	5		3	3	2	1	3	2	2	3	2
1	0	38	1	0	0	1	1	1	0	3	2	3	1	2	3				1	0	2	1	0	2	2	3	0	3	3	0	5	3	1	4	2	0	4	3	5	1	3	2	2	0	2	3	2	5	3
1	0	38	1	0	0	1	1	1	0	3	2	0	2	2	3				0	2	2	1	0	2	2	0		3	3	0	4		4	3	1	1	4	3	2		4	0	5		2	3	1	3	3
1	1	30	1	0	0	1	1	1	0	3	4	3	2	2					0	3	0	1	3	0	1	1	2	2	0	3	2	4	4	3	2	2	5	3	5		4	4	1	1	5	5	1	1	5
1	0	24	0	0	0	1	1	0	0	3	0	0	2	2	3				1	0	4	1	2	2	1	0	2	3	1	2	3	0	2	3	5	1	2	3	2	0	0	0	5	0	2	1	5	3	1
1	0	40	1	1	0	1	1	2	0	4		0	2	2	3					1		1	0	0	2		0	0	4	0	5	2	1	3	4	4	3	3	5	3	0	3	1		2	2	5	2	3
1	1	43	1	1	0	1	1	0	0	3	1		2	2	3				0	1	2	1	0	1	1		2	0	0	3	1	0	4	0	1	5	5	0	5	0	3		2	0	5		5	5	5
1		51	1	1	0	1	1	2	0	3			2	2	3				0	0	1	3	3	2	2		0	0	0	5	5	5	5	0	2	4	0	3	5		5	0			0	1	1	5	5
1	1	39	1	1	0	1	1	0	3	4	3		2	2	3				0	0	1	1	0	2	2		2	2	0	4	3	4	4	0	2	1	2	0	5	1	5	4	0		0	5	1	2	2
1	0	32	1	0	0	1	1	2	5	4	1	5	2	2	3				0	0	1	1	2	2	0	1	0		1	4	3	2	5	4	2	2	2	1	3	2	4	4	2	1	3	3	3	3	1
1	0	32	1	1	0	1	1	2	5	3	3	5	2	2	3				0	0	1	3	3	2			0	2	3	4	1	1	4	3	2	2	0	0	3	1	0	4	1	0	3	3	3	3	1
1	0	41	1	0	0	1	1	2	0	3	3	0	2	2	3				3	2	4	2	2	2	2	2	0		0	2	4	2	0	4	4	1	1	4		4		3		2		2	1	3	1
1	0	45	1		0	1	1	1	0	3	3	5	1	1	3	3				0	4	1	0	2	2			4	3	2	5	2	3	1	4	1	1	4	5		0	0	5		2	3	5	5
1	0	35	1	0	0	1	1	1	0	3	3	5	2	2	3					2	3	1	0	2	0	1	0	0	3	0	2	2	2	4	1	4	5	3	4		5	3		1	4	3	0	3	3
1	1	26	1	1	4	1	1	1	0	3		0	2	2	3				1	1	2	1	2	2	3			1	3	0	5	3	1	4	4	4	4	4	5	0	0	0	2	3	4	3	3	5	3
1	1	45	1	0	4	1	1	1	0	1	2	5							0	1	2	4	3	2	2		2		0	4	1	4	4	1	2	2	2	3	3	0	1	1	1	1	1	1	1	2	1
1	1	26	0	0	0	1	1		0	3	2	3	1	2	3				1	0	3	1	0	0	0	2		1	0	4	3	1	5	3	2	2	2	0	4	0	4	4	3	0	0	1	4	5	4
1	0	34	0	1	0	1	1	1	0	3	3	0	2	2	3				0	1	2	1	0	2	2		0	2	0	5	5	3	0	0	1	1	1		3	0	3	3	2	2	3	2	2	3	3
1	1	35	1	1	0	1	1	1	0	2	3	0	2	2	3				0	1	1	3	0	2	1	1	2	1	0	4	3	1	1	4	3	3	1	0	5		2		3	0	2	0	2	3	4
1	1	53	1	1	0	1	1	1	0	3		5	2	2	3				0	0	1	1	0	2	2		2	2	0	4	3	4	4	0	2	1	2	0									5	3	2
1	0	48	1	1	0	1	1	2	0	3	0	0	2	2	1				1	3	4	3	2	2	0	1	1	3	0	4	4	4	4	3	2	1	2	4	4	1	2	1	3	1	1	4	1	4	1
1	1	33	1		0	1	1	1	0	3	3	5	2	2	3				0	0	2	1	3	2	2		1	0	0	2	3	4	4	3	2	2	2	3	3	1	4	1	1	3	3	1	1	2	3
1	1	58	1	1	2	0	1	2	0	4	1	0	2	2	3				0	2	2	1	3	1	1	1	0	3	0	4	5	5	5	3		4	2	3	4	0	3	0	2	5	3	1	1	4	2
1	0	34	1	0	0	1	1	1	0	2	0		2	2	3				0		1	3		1	1	0			0	4	2	5	0	4	2	2	2	3	4	0	2	5	2	0	0	0	1	3	1
1	0	45	1	1	0	1	1	0	0	3	3	0	2		3				0	1	2	0	0	0	1	2			3	4	2	4	4	4	4	1		4	5		3	0	2	2	5			3	3
1	1	34	1	1	0	1	1	1	0	3	3	0	2	2	3				0	2	1	0	0	0	0	0	0	3	3	4	2	4	4	4	1	0	1	4	5		0	0		1	5	5	5	5	1
1	0	31	1	1		1	1	1	0	3		0	2	2	3																			4	4	1	1	4	3		1		2		2		1	3	1
1	1	46	1	1	0	1	1	0	0	1	3		2	2	3				0	0	3	0	0	1	2	0	2	0	0	3	2	4	0	4	2	2	1	3	5	0	0	2	4	6	6	6	5	3	5
1	0	30	0	1	0	1	1	1	0	3	3	0	2	2	3				1	0	2	1	0	2	2		0	2	3	3	5	4	0	3	1	1	1	3	5	2	3	0	2	1	2	2	2	5	2
1	1	49	1	0	0	1	1	2	0	3		0	2	2							2	1	0	2				2	3	3	5	3	3	1	1	4	4	1	5	3	3	0	3	4	2	2	2	2	5
1	0	36	1	0	0	1	1	1	0	1	3		2	2	3				0	1	1	2	0	1	0	1	0	2	3	4	2	5	4	4	1	1	2	4	5	0	0	3	5	1	2	2	5	5
1	1	31	1	0	0	1	1		0	3		0	2	2	3				0	0	2	3	3	2	2		0	2	0	2	3	3	3	4	1	0	4	4	3		3		2	1	2	3	5		0
1	0	36	1	0	0	1	1		0	3	3	0	2	2	3				3	1	4	1	2	2	3	2		0	0	2	3	3	0	1	1	0	4	4	5	3	3	3	5	3	3	3	3	5	3
1	0	41	1	0	0	1	1	1	0	3	3	0	2	2	3				3	2	4	1	2	2	2	2		0	3	2	3	3	0	1	1	4	4	4	3	2	3	0	2	2	3	3	2	2	2
1	1	49	3	0	0	0	1	0	0	3	3	0	2	2	3				0	1	2	0	2	2	0	3	1	0	0	4	5	4	5	0	2	1	4		2	0	2	5	1	0	3	3	1	1	2
1	1	44	0	1	0	1	1	2	0	3	3	0	2	2	3						2	1	0	1	2	2	2	1	5	3	5	3	0	4	4	1	1		5	3	2	3	5	4	4	3	1	2	0
1	1	33	1	0	0	1	1	1	0	3	3	0	2	2	3				0	0	1	1		2		2	1	2	0	2	3	4	4	3	2	2	2	3	3	1	4	1	1	3	3			2	2
1	0	32	1	1	0	1	1	1	0	3	3	0	2	2	3				3	1	3	1	0	2	1	0	0	2	3	3	5	5	4	4	1	1	2	4	5	0	0	3	5	1	2	2	5	2	1
1	0	37	1	0	0	1	1	1	0	3	1	5	2	2					0	0	2	1	0	2	2			0	4	0	2	3	0	3	1	0	2	3	5	0	0	4	1	0	3	2	5	4	5
1	0	40	1	1	0	1	1	1	0	3	4	0	2	2	3				0	0	0	1	0	2	0	2	0		0	5	1	4	5	4	4	4	4	1	5	4	0	2	2	0	2	2	2	2	2
1	0	27	0	0	0	1	1	1	0	3	0		2		3					0	3	1	2	2	2			3	5	3	5	2	0	1	0	5	4	3	5		5	5	3	0	3	3	5	4	5
1	0	26	1	0	0	1	1		0	1	2								1	1	2			0	1		1	0	4	2	3	3	3	4	4	1	1	4	1	1	4	4	1	1	1	1		2
1	0	39	1		0	1	1	2	0			0		2														2	4	2		3	3	3					5	1	0	0	2	2	2
1	0	32	1	1	0	1	1	2	0	3	3	5	2		3																			4	1	4	2	4	4	0	1	1	4	1	1	3	5	5	2
1	0	49	1	0	0	0	1		2	3	1	5	2		3									1	1	2		0	1	0	1	0	0	3	2	2	2	0	5	0	5	0	0	5	0	1	1	4	1
1	0	45	1	1	0	1	1	1	0		3	0																						0	2		2	3	5	0	5	0	0	5	0	1	0	5	5
1	1	40	1	0	0	1	1	1	0	1	1	1																						0	2	2	2	3	5	0	0	4	5	0	1	5	2	5	1
1	1	35	1	0	2	1	1	2	2	4	3	5	2	2	3				0	0	0	1	0	2	2		2	0	3	4	2	4	4	3	1	4	4	3	3	1	4	2	0	1	3	3	2	3	1
1	0	50	1	1	1	1	1	3	4		4		1	0	0	3			1	0	3	1	3	2	1	1	2	2	1	0	5	0	2	1	0	4	1	0	5	5	2	2		1	3	3		5	5
1	1	40	0	0	0	1	1	0	1	3	3	1	2	2	3				0	0	3	1	0	2	2			3	0	4	3	4	4	3	4	1	1	3	5	2	0	2	1	2	3	3	3	3	3
1	0	49	1	1	0	1	1	0	1	3	3	1	1	2	1				3	4	4	1	2	2	2	3	2	3	2	4	2	2	4	3	2	1	2	3	5	5	2	1	4	1	2	1	1	5	1
1	0	40	1		0	0	1			3	2		2		3					2	3	1	0	0				2	3	4	2	4	5	1	2	4	4	0	5	3	4	0	0	3	3	0		4	4
1	0	35	0	0		0	1		5	3			2	2	2				1	1	3	1	2	2	2		0	2	3	2	5	4	0	3	2	2	2	1	4	1	4	4	1	1	1	2	3	4	1
1	0	28	0	1			1	1	5	2	3		1	1	3	3	2	1	0	1	0	2	1	1	1	2	2		2	2	5	2	2	5	0	1	4	1	3		3	3	1		5	3	3	1	3
1	0	32	1	1	3	1	1	1		3	3	1	2	2	3				1	0	3	1	2	1	2			3	0	5	5	3	0	1	2	4	4	0	5	3	4	0	0	3	3	0	0	4	5
1	0	25	1	1	3	1	1		3	3	2	3	2	2	3				2	1	3	1	0	2	2		0	2	4	0	3	0	5	5	1	4	1	4	5	1	0	3	2	5	5	3	5	5	5
1	1	20	0	1	0	1	1		1	3	4	1	2	1	3				1	1	1	1	0	2	2	2	0	0	3	4	2	2	2	4	3	1	4	3	3	1	0	1	1	2	3	1	4	5
1	0	26	0	0	0	1	1		3	3	2	3	2	2	3				0	0	4	2	0	2	2	0	2	0	0	0	5	0	3	5	1	4	4	4	5	1	4	2	2	2	3	2		5	4
1	0	27	1	1	0	1	1	2	1	2	2	0	2	2	3				2	0	2	2	3	1	1	3	1	1	2	4	2	0	4	0	3	4	1	0	5	1	4	1	0	0	2	2	3	2	5
1	0	48	1	1	0	1	1	1	3	3	3		2	2	3				3	2	4	0	2	1					0	4	5	3	4	3	1	2	1	3	3		0	3	2	2	1	1	2	5	2
1	0	40	1		0	1	1		4	3	2		2							2	3	1	0	0				2	3	4	5	4	5	1	2	4	4	0	5	3	4	0	0	3	3	0	0	1	5
1	0	40	1		0	1	1		3	3	2		2							2	3	1	0	0				2	3	4	5	4	5	5	1	4	4	5	5	1	4	2	2	2	3	2	5	5	4
1	1	20	0	1	0	1	1	1	1	3	3	1	2	2	3				0	0	2	1	0	2	2		0	0	3	3	3	3	3	1	1	1	1	4	3	1	0	0	5	0	3	3	3	3	2
1	0	57	1	1	0	1	1	0	1	3	3	1	1	2	3				3	4	4	1	2	2	2	3	2	3	2	4	2	2	4	3	2	1	2	3	3	3	1	1	1	2	1	1	5	1	1
1	0	48	1	1	0	1	1	1	1	3	3	1	2	2	3				0	0	4	1	2						0	5	5	4	4	3	2	4	4	0	5		4	0	1	5	4	1	0	4	4
1	1	29	0	0	0	1	1	0	1	3	4	1	2	2	3				0	0	2	1	0											3	3	4	2	4	4	1	2	3	2	5	3	3	3	4	3
1	1	27	1	1	4	1	1	0	1	3	3	1	2	2	3				0	1	1	1	3	2	2		1	2	3	2	4	2	1	3	2	1	2	3	3	0	2	2	3	2	2	3	3	3	2
1	0	44	1	1	4	1	1	1	1	3	3	1	0	1	2	2	3	1	1	2	4	2	2	2	2	3	2	1	5	5	5	2	5	0	2	4	1	0	4	0	4	1	5	1	3	2	3		4
1	1	57	0	0	4	2	1	0	1	2	3	0	2	2	3	3	3	1	1	2	4	1	3	2	2	0	2	2	2	5	4	2	5	3	3	3		3	4	2	0	2	5	1		4	4	4	2
1	0	38	1	1	0	2	1	0	2	4	4	0	2	2	3				0	2	4	3	3	2	2	3	2	2	0	4	4	1	4	0	2	3	4		5	1	1	2	5	1	4	3	1	5	5
0	1	38	1	0	2	1	1	3	1	4	4	5	2	2	3				1	2	3	0	0	2	2	2	0	0	3	2	5	2	2	2	4	3	2		4	1	4	4	4	4	3	3	3	3	1
0	1	48	1	1	0	0	1	2	3	3		2	2	2	3				0	0	0	1	3	2	2		2	2	3	4	3	4	4	3	2	2	2		3		2	2	3		3
0	0	45	1	1	0	1	1	2	3	3	3	3	2	2	3				1	2	2	1	0	2				0	3	4	3	2	0													1
0	0	34	0	0	4	0	1	2	3	3			2				4		0	3		1	2	2	0	1	2	1	3	4	3	1	0	5	2	4	4	0	5						1	2	3	3
0	1	42	1	1	1	1	1	1	0	3		0	2	2	3				0	0	1	1	3	2	2			0	3	0	5	0	4	4	4	4	3	0	5	1	0	2	1	3	2	1	5	1
0	0	29	1	1	0	1	1	1	0	3	2	5	2	2	3				0	1	3	3	3	1	3		0	2	3	4	4	4	4	3	2	2	2	3	4	1	1	1	3	1	1	5	1	3	1
0	0	27	1	1	1	1	1	1	1			1		2					0	3	1	0	0	2			0	0	3	2	3	0	4	3	2	1	4	1	3	5	0			5	5	3	5	5	5
0	0	42	1	1	4	1	1					0		2	3									1	0	2	0	2	3	2	4	2	3	4	1	2	4	0	4	0	24	3	0	2	3	3	2	3	0
0	1	41	1	1	2	0	1	3	1	3	4	1	2	2	3									0	1	2		2	0	2	4	4	5	0	2	2	2	0	4	0		4	1	1	3		1	3	0
0	1	34	0	0	0		1	0				1	1	1	3	4	3		0	3	2	0	3	0	1	3		2	0	2	4	4	5	0	2	2	2	0	4	0	5					5	1	3	3
0	1	50	1	1	3	1	1	2	1	3	3	3	2	2	3				0	2	2	1	3	2	0	2	0	0	0	4	1	4	4	0	2	4	4	0	5		5	5			5	3	1	3	3
0	1	28				1	1	0	0	1	3	0	2	2	3				0	0	4	0	0	2	2		1		3	2	1	2	0	1	2	3	1		4		1	2	3	1	3	1		5	3
0	1	37			2	0	1	3	1	4	2	2	2	2	3				0	0	2	1	3	1	2	3	0	0	3	4	1	4	0	3	2	2	4		5		4	4			1	5
0	0	39	1	1	1	1	1	3	0	4	4	4	2	2	3					1	4	0	2	1	1	2	1	2	3	3	5	4	4	4	1	4	4	2	5	2	0	5	0	5	5		5	5	2
0	1	60	1	1	2	0	1	3		2	3	4	2	2	3				0	2	1	1	2	1	2		0	2	0	4	3	4	4	1	1	2	4	3	4	1		2		5		4	5	3	1
0	1	38	1	1	1	0	1	2	3	3	3	3	2	2	3				1	3	2	2	3	1	0	1	1	2	0	4	4	1	4	3	2	4	1	3	3	0	2	3	2	1	4	3	3	3	1
0	0	43	0	0	0	0	1	1	0		0		2	2	3				0	0	0	1	3	2	2	0	0	0	1	2	3	2	2	4	4	4	4	4	3	3	2	2	3	3	3		3	1	3
0	0	36	1	1	2	1	1	0	2		3	4	2	2	2	4	0	0	1	2	2	1	0	1	0	2	0	1	1	3	3	3	3	5	4	4	3	4	4	3				3			3	3	3
0	0	48	1	1	4	1	1	2	2	3	3	2	2	2	3			2	0	0	1	2	0	2	2	2		2	3	3	5	1	1	3	2	2	2	0	5	0	5	5	0	0	1	1	0	5	0
0	0	32	1	1	1	1	1	2	2	3	3	2	2	2	3				3	0	3	3	2	2	1	2	1	4	0	4	3	1	1	1	4	2	1	4	2	0	0	0	5	1	1	1	5	5	1
0	0		1	0		0	1	2	2	3	3	2	2		1	2	0	2		2		4	1	1	0	1	2	3	3	4	1	4	4	3	2	2	2	3	3	1	4	4	4	1	3	3	1	5	5
0	0	30	1	1	1	1	1	1	5	3	3	0	1	1	1		2	1	1	0	2	3	2		2	0	1	4	3	1	5	2	1	3	2	2	2	2	5	2	2	1	2	5	3	2	5	3	2
0	0	32	1	0	4	0	1	1	5	2	2	5	2	2	3			2	1	1	2	1	3	2	2		0	2	3	2	4	2	3	4	4	0	1	1	5	3	2	3	4	4	1		4	4	3
0	0	38	0	0	0	1	1	2	5	4	2	5	2	2	3			1	1	1	1	1	0	1	0	2	1	3	5	3	5	3	2	4	1	1	1	1	5	0	3	3	3	2	5	5	2	5	3
0	0	42	1	1	4	0	1	3	4	3	2	5	2	2	3				0	2	2	1	2	2	0	1	1	3	1	2	5	3	4	4	0	4	3	3	1	1	3	4	1	1	5	1	1	5	5
0	0	32	1	1	0	1	1	2		3	0	4	1	2	1	2	1	0	1	1	2	1	1	2	0	2	2	2	4	2	3	0	1	4	1	0	0	4	5	4	3	3	2	2	2	5	5	5	3
0	0	54	1	1	4	1	1	1	5	3	3	5	2	2	3	4	2	1	0	0	2	2	1	2	2	2	0	3	3	5	5	2	4	0	0	5	1	3	0	3	4	3	5	5	2	3	5	1	5
0	0	44	0	0	0	1	1	3	5	4	2	5	0	1	3			1	1	2	4	3	0	0	1	2	0	2	2	2	4	2	1	4	4	4	3	4	3	2	3	3	2	2	3		4	4	3
0	0	27	0	0	1	1	1	2	5	3			2	2	3			3	3	2	4	2	2	1	1	2	0	3	3	4	3	2	2	3	1	1	1		4		2				2	2	2	3
0	0	39	1	0	4	0	1	3	5	3	3	5	2	2	3				0	0	1	1	3	1	0	0	2	0	3	4	1	4	4	5		4	3	5	5	1	4	4	5	1	1	1	1	1	1
0	0	37	1	0	4	1	1		5	3	3	0	2	2	3				0	0	2	1	0	2	2			0	3	4	4	4	4	1	2	4	2	1	3		1	1	4	3	3	1	1	3	1
0	1	54	0	0	4	0	1	2	3	4	0		2	1	3				0	0	3		0	0	2	3	0		3	4	5	4	4	0	2	2	2	3	1	0	4	5	1	1	1	1	1	1	1
0	1	45	1	1	0	1	1	1	1	2	2	5	1	2	3				0	2	2	3		1	1	0	2	3	3	4	4	4	4	1	2	4	3	3	3	0	4	1	3	0		3	1	2	0
0	1	32		1	0	1	1	3	0	4		0	2	2	3			2	0	0	1	0	0	2	3		0	1	0	4	5	4	4
0	1	43	1	1	4	0	1	2	0	4	4	0	2	2	3				0	0	2	0	0	1	0		1	2	0	4	3	4	2	4	2	1	2	3
0	0	48	1	2	0	1	1	2	0	4	4	0	2	2	3				3		4	3	2	2	0	1	2	2	3	4	1	4	4	3	2	2	2	3	1	0	0	0	5	0	5	1		5	0
0	0	38	1		0	1	1	1	0	3	3	5	2	2	3				1	0	4	1	2	2	0	1		2	3	4	4	2	0	3	4	1	1	3	3	1	0	0	5	5	3	1	5	5	3
0	1	39	1	1	0	1	1	1	1	3	2	5	2	2	3				0	0	2		3	2	2	1	0	0	3	2	5	3	5	4	4	4	4	4	4	1	1	1	5	1	3	3	2	3	5
0	1	42	1	2	2	0	1	2	0	4	4	4	1	1	3			0	0	0	1	3	0	1	2			2	0	4	5	3	5	2	2	2	2	3	3	1	4	4	1	0	4	3	3	3	1
0	1	43	1	0		0	1	1	1	4	4	0	1	2	3				0	3	1	1	3	2	2		0	2	3	4	3	4	3	3	1	2	1	0	3	0	2	2	1	1	5		2	3	5
0	0	38	1	0	0	1	1	3	0	3	3	3	2	2	3				0	1	3	1	0	2	2			3	3	4	3	2	4	3	2	1	3	0	3		4	1	3	0	3	2	0	3	0
0	0	60	1	1	0	1	1	2	0	4	4	0	2	1	3					0	3	0	2	2	0	2	1	2	3	4	1	4	4	0	2	4	4	3	4	1	1	2	1	0	4	1	1	4	1
0	0	41		0	1	0	1	2	0	4	3	5	2	2	3									2	2			2	3	0	5	4	5	4	1	1	1	4	3	3	2	3	2	2	2	0	2	2	2
0	1	49	1	0	0	0	1	2	3	4	4	2	2	2	3									2	0	1	2	0	3	1	5	2	5						3									5
0	0	30	1		0	1	1	1	5	3	3	3	2	2	3				1	2	4	1	0											3	4	4	2	3	5	1	1	0	3		3	3		5	2
0	0	42	1	0	0	1	1	3	0	4	3	5	2	2	3				1					2	2			0	3	1	3	2	3	4	1	4	2	0	5	1	2	2	3	1	4	3	1	3	1
0	0	30	1	0	2	0	1	3	3	4	4	5	2	2	3				0	3	1	2	2	2	2			0	3	1	3	2	3	1	2	4	2	3	3	0	4	4	0	1	3	0	1	3	1
0	0	27	0	1	0	1	1	1	5	4		5	2	2	3				1	2	1	3	0	2	2		2	0	3	4	5	2	1	3	0	4	2	4	4	2	0	2	1	5	4		1	5	5
0	0	35	1		0	1	1	1	5	3	3		2	2	3				1	1	2	1	0	2	0									5	0	4	4	4	5		3	3			2		3	2	2
0	0	49	1	1	0	1	1	0	0	3	3	0	1	1	3			2	0	1	3	2	2	1	0	1	1	0	0	4	5	0	4	3	0	4	2	3	2	1	4	0	5	5	5	5	1	5	1
0	1	36	1	1	0	1	1	1	0	3		0	2	2										2			0	2						4	4	4		1	5	3	3	0	2		2	3	2	2	1
0	0	32	1		0	1	1	1	1	3	3	0	2	2					0		2	0	0	2			0	2						4	1	3	1	3	3			0		5	2	3		3	4
0	0	33	1	0	1	1	1	0	3		3	0	2	2	3				0	1	1	1	3	2	0	1	0	1	1	4	3	4	0					1	4		3	1	4	1	1	1	0	1	4
0	0	45	1	1	0	1	1	2	0	3	3	0	2	2	3				0	1	2	1	1	2	2	2	0	0	1	0	3	4	4	4	1	2	2	3	5	2	3	0	5	1	2	2	5	2	1
0	1	35	1	1	4	0	1	3	0	4	4	2	2	2	3				0	0	1	1	0	1	1	3	0	2	3	4	3	2	0	3	2	4	4	3	3	1	5	2	1	3	1	1	3	4	1
0	1	48	1	0	4	0	1	0	3	3	3	3	2	2	3			2						1	1	1	2	2	0	5	1	4	5	3		2	2	3	3		2	4	1	1	1	0	1	1	1
0	1	48	1	1	0	1	1	1	3	3	3		1	2	3				1	1	2	1		2	2			3	0	4	3	4	5	3	2	2	2	3	4	1	4	4	1	1	1	1	1	1	1
0	1	50		0	3	0	1	2	3	3	2	4	2	2	3				0	2	4	3	0	1	0	0	2	3	3	4	4	1	4	1	2	3	4	2	3		1	4	1	1	3	4	3	3	1
0	0	41	1	0	0	1	1	3	2	4	4	4	2	2	3				0	2	3	1	2	1	1	3		1	3	4	4	3	4	3	1	4	4	3	3	0	0	0	5	4	4	4	3	3	3
0	0	57	1	1	0	1	1	2	3	4		3	2	2	3				3	2	3		2	2	2			2	3		4	2	3	3		4	4	3	4		2	4	0		4	3	3	4
0	1	54	1	1	0	1	1	2	3	4	4	3	2	2	3				0	2	3	3	1	2	2			2	3	1	3	0	4	3	2	2	2	3	2	2	3	3	2	2	5	5		2
0	0	35	1	0	4	0	1	2	2	3	3		2		3				0	3	1	1	3	1	0	2	2	2	3	4	1	4	3	3	2	2	2	3	2	2	3	3	2	2	2		2	2	1
0	1	46	1	1	4	0	1	3	3	3	4	3	2	2	3				1	1	0	1	0	1	0	2	2	2	3	4	5	4	4	3	2	2	2	0	3	1	4	4	1	2	1	1	1	5	1
0	0	47	1	0	0	1	1	3	3	3	2	4	2	2	3				0	1	3	1	2	2	2			2	3	4	5	0	0	4	2	1	1	3	5			0		2				2	3
0	0	43	1	1	4	0	1	1	2	4	2	3	2	2	3				0	2	2	1	2	1	1	1	0	0	3	4	3	4	4	1	2	4	4	3	4		2	4	1	1	3	1	2	4	1
0	1	38	1	0	3	0	1	2	3			4	2	2	3				1	0	3	1	0	2	2	1	1	0	3	3	3	3	5	1	1	1	1	4	5		2	0			5	5	5	5	5
0	0	41	1	0	0	1	1	0	0		4	5	2	2	3					1	3	1	0	1	2	3	0		0	5	3	3		3	4	1		3	5		0	0	5		2	3	3		3
0	1	62	1		4	0	1	2	0	4	4	5	2	2	3				0	0	2	4	2	1	1	1	0	4	3	4	5	4	4	1	2	2	2	3	4		3			3	3	4	3	3	1
0	0	43	1	0	4	1	1	2	0	4	3	3	2	2	3			1	3	0	4	3	3	2	0	1	0	0	3	4	4	2	2	3	2	4	4	0	4	1	2	5	1	0	1	3	1	4	0
0	0	48	1	0	0	1	1	2	0	3	2	0	1	0	3				0	0	2	2	3	0	1	2	0	0	3	4	3	3	4	3	2	1	2	3	5	4	3	0	5	2	3	3		3	0
0	1	41	1	0	1	1	1	3	1	3	4	3	2	2	3			3	0	0	2	3	2	0	1	2	2	0	3	4	1	4	4	4	3	2	2	3	4	2	3	4	1	3	3	3	3	1	0
0	0	32	0	0		0	1	1	1	3	3	5	2	2	3			1	1	2	4	1	3	1	2	1	2	2	3	1	3	2	2	1	4	4	1	0	4	0	2	2	1	1	3	1	0	4	1
0	1	24	0	0	0	1	1	0	1	2	3	0	2	2	3				1	2	2	1	0	1	1	0	0	2	3	3	3	4	4	1	2	2	2	3	5		1	4	5	1	1	3	3	3	3
0	1	37	1		0	1	1	1	1	3	3	3	2	2	3				0	0	2	1	3						3	4	1	4	4	3	2	2	4		5		4	4	1					5	1
0	1	28	1	0	2	0	1	2	1	3	3	1	2	2	3				1	2	3	1	2	1	0	1	0	3	2	2	5	2	4	1	4	4	4	1	3	1	4	4	1	1	2	3	3	3	4
0	1	37	1	0	4	0	1	1	1	3	3	2	2	2	3				1	1	2	4	2	1	2		0	1	1	3	1	0	4	4	1	4	4	3	5	2			2	3	3	3	5	3	1
0	1	53	1	0	2	0	1	3		3	4	3	2	2	3				0	0	1	1	0	2	2			0
0	1	43	1	0	4	0	1		2	2	4	0	2	2	3				0	2	3		2	1	2	3	2	2	3	4	1	4	4	3	2	2	2	0	3	1	4	4	1		5	1	1		1
0	1	45	0	0	2	1	1	2	1	3	2	4	2	2	3	4	3	1	1	3	3	3	0	1	1	2	1	3	3	2	5	4	5	4			4		3			2			3		3	3
0	0	45	1	1	0	1	1	3	1	3	3	1	2	2	3					1	4	2	0	1	2		0	4	1	2	3	2	4	3	2	4	2	3	4	3	2			3	3		2	3	3
0	0	45	1	1	0	1	1		3	4		3	2	2	3				1	3	2	3	3	2	2			2	0	4	4	4	4	3	2	2	2	3	5	1	4	4	1	1	1		1	1	1
0	1	52	1	2	4	1	1	2	2	3														1	0	2	2							0	2	2	2		3	3	2	2	3		3	3		3
0	1	25	0				1						2	2	3																			1	2	2	2	3	4	1	4	4	0	0	1	4	4	4	1
0	1	25	0	0	2	0	1		0	3			2		3				1	2	3	1	0	1	1	2	0	0	3	1	4	3	5	3	2	3	2	0	4	1	4	4	0	1	2	3	3	2	1
0	0	61	1	0	2	0	1	3	0	3	2	4	2	2					0	3	2	4	2	2	1	3		2	5	4	5	4	4	3	2	2	2	3	1	0	4	4	1	3	3	3	1	1	1
0	0	35	1		0	1	1		0	4	4	0	2	2				2	0	0	1		0	0	2		2	3	4	5	3	2	5	4	4	4	1	5		3	1	3	3	0	3	5	2	4
0	1	48	1	0	0	0	1	3	4	4	4	4	2	2	3			2	0	3	0	1	3	2	2		0	0	3	2	2	2	4	3	2	4	0	3	2	1	3	3	1		3	3	3	3	1
0	0	48	1	0	0	1	1	2	3	4		2	2	2	3				0	0	2	0		2	2				3	4	5	0	0	3	2	2	1	0	2	2	0	4	1	1	1	1	1	3	3
0	0	45	1		0	1	1	2	3	3	4	3	2	2	3			1	2	0	3	0	1	1	2	2	2	3											4	3	3	4	5	5	3	5
0	0		0	1		1	1	2	1	3	3	0	2	2	3						4	3		1	1	2	0		3	2	4		4	3	4	1	1	0	3	0		4	1	1	3	3	2	4	4
0	1	49	1	0	0	0	1	2	0	3			2	2	3				1	3		0	3	2	2	2		2	0	4	3	4	5	3	2	1	1	0	5	4	3		2	4	1	5	1	1	0
0	1	24	0	0	0	1	1	2	1	3	3	1	2	2	3				1	0	2	0	0	2	0		0	2	4	0	3	2	3	4	4	3	0	0	5	1	4	3	2	1	1	3	2	3	3
0	1	43	1	1	4	1	1	3	1	4	4	1	1	2	0				0	1	4		0	1	1	2	2	0	5	2	3	0	2	1	2	4	2	3	4	1	4	2	1	1	3	2	1	3	0
0	1	54	1		0	1	1	2	1	4	4	5	1	1	3				0	2	2	1	0	2	2		2	2	3	2	5	2	2	3	2	2	4	3	5	4		2	1	0	3	0	1	4	1
0	0	42	1	0	1	0	1	2	3	0	0	3	0	1	3	2	1	0	1	1	2	1	3	1	0		0		0	4	4	4	4	0	3	1	4	0	2	0	0	0	5	1	2	1		5
0	0	54	1	0	0	1	1	2	3	3	3	0	2	2							0		0	0	1	0	0	0	3	4	1	4	4	3	2	2	2	3	4	1	3	2	4	4	3	4	1	1	1
0	1	47	1	0	0	0	1	2	3	2	2	3	2	2	3					3		1	3	2	0	2	0	0	3	4	4	5	5	3	3	2	2	3	4	1	3	2	4	4	3	4	1	2	3
0	0	47	1	0	0	1	1		3	3		3	2	2	3				0	1	3	1	0	2				2
2	0	45	1			1	1	2	0	3		0	2	2	3				0	1	3	1	2	2	3	2		1	3	2	4	5	4	3	4	3	5		4		4	2	4	0	3			3	1
2	1	54	1	0	0	1	1	3	0	4	3	5	2	2	3				3	0	4	3	2	2	2			1	3	4	4	0	4	3	2	1	3	0	5		0	3			2	0	4	2	3
2	0	34	1	1	0	0	1	1	0	3	3	0	2	2															0	4	2	4	5	4	2	4	4	3	4	0			3	3	3	2	5	0
2	1	42	1	0	0	0	1	1	0	3	2	0	2	2						3	0	1	0	1	2			0	3	4	1	4	0	4	2	1	1	3	3	1	3	2	1	1	2		2	2	1
2	1	45	1	0	0	0	1	2	0	3	3	0	2	2	3	4	5		0	1	4	2	3	2	3	2	2		0	3	5	4	0	3	4	4	2	3	5	1	0	0	5	5	5	5	5	5	1
2	1	41	1	0	0	1	1	2	0	3	3	0	2	2	3	4	3		0	1	1		3	2	3		2	4	0	3	5	4	0	3	4	4	2	3	5	1	0	0	5	5	5	5	5	5	1
2	0	42	1		0	1	1	2	0	3		0	2	2	3				1	2	3	1	2	1	1	2	2	2	3	4	5	3	2	4	4	1	1	4	4		4	0	3		2	3	4	4	2
2	0		1	0	1	1	1	0	3	3			2	2	3			2	0	0	2	1	0	1				2	3	4	2	4	4	4	1	1	1		5		3	3		2	5	5		5
2	0	58	1	1	0	1	1	3	0	3	3	0	2	2	3				0	1	1	1	2	1	3			2	3	4	2	4	4	4	1	2	2	3	3	1	4		2	1	1	1	1	3	1
2	0	48	1	0	4	0	1	2	0	4	4	0	2	2	3				0	0	3	1	0	2	3				3	4	5	4	4	3	2	2	2		5	0	4	0	5	1	1	1	5	5	1
2	1	38	1	0	4	0	1	2	0	3	3	0	2	2	3				0	0	2	1	0	2	0	2	0	2	0	4	5	4	4	3	2	2	2	3	5	1	4	0	5	1	1	2	1	5	1
2	0	60	1		0	1	1		0		3	0	2	2	3				0	4	4	3	3	2	2			0	3	4	3	4	4	4	2	2	2	3	3		4	0	1	1		3	3	3	1
2	1	54	1		0	0	1		0	4	4		2	2	3				0	3	2	1	3	1	0	3	2	2	3	4	1	4	4	3	2	2	2	3	4	1		2	1	4	3	1		3
2	1	53	1	0	0	0	1	2	0			0	2	2	3			2	0	0	1	1	0		1	2	0	2	0	0	4	4	4	4	3	2			4				2	5			5	3
2	0	58	1	0	0	1	1		0	4	3	0	2	2	3				0	0	2	1	3	2	2		0	2	0	4	5	4	0	3	2	2	1	0	4	0	0	1	4	1	2	3	4	4	0
2	0	62	1		2	0	1	3	0	4	3	0	1	1	3				1	1	2	1	2	2	2		0	3	0	4	5	4	4	4	1	1	5	0	5	1	1	1	4	0	3	0	2	5	1
2	1	59	1	0	1	0	1	1	0	3	3	0		2	3						2	0	0		1									3	2	2	2	0	3		2		4	2	3		2	3	3
2	0	49	1	0	1	1	1		0	4	3	0	2	2	3				3	1	4	1	2	2	3		0	1	3	4	4	4	4	3	2	2	1	3	5	1	3	2	1	1	3	1	1	3	1
2	1	50	1	1	0	1	1	3	0	3			2	2	3				0	2	2	1	3	2	2		1	0	3	4	3	4	4	0	2	4	2	0	4		4	0	3	1	4	1	1	3	2
2	1	40	1	1	0	1	1	1		3	3	0	2	2	3				0	0	1	1	3	2	2		1	4		4	1	2	1	3	2	3	4	3	3	3	5	1	0	3	3	1	1	1	1
2	0	45	3	1	0	1	1	1	0	3	0	1	2	2	3				0	0	1	1	0	2	0	3	2	0	3	4	1	5	5	3	2	3	4	3	5	1	4	4	5	1	1	3	1	1	0
2	1	45	1	0	3	0	1	2	0	4	0	5	2	2	3				0	3	1	0	0	2	2		0		3	1	4	1	0	3	2	2	2	3	3	1	4	4	1	4	2	2	3	1	1
2	1	49	1	0	0	0	1	1	0	3	4	1	2	2	3				0	2	4		0	2	2	2	0	3	0	0	5	2	4
2	0	35	1	1	0	1	1	1	0	3	3	0	2	2	3				1	0	1	1	0	2	2			2	4	0	5	3	3	4	2	1	4	3	5		0	2	2		1	1	5	5	3
2	1	48	1	1	0	1	1	1	0	3	4	3	2	2	3				0	3	1	1	3						3	2		0	4	3	4	3	4	3	5						5	4	5	2
2	1	34	1	1	0	1	1	0	0	4	4	0	1	1	3					4		1	2	2	2		1	3	0	3	1	4	4	0	2	2	1		3		3	4	1	0	2	1		3
2	0	40	1	0	0	1	1	1	0	3	3	0	2	2	3				1	1	0	1	0	2	0	0		2	3	3	2	4	0	3	2	2	2	0	3		2	4	3		1	2	1	2	1
2	0	33	1	0	0	1	1	1	0	4	3	0	2	2	3				1	1	0	1	0	2	2			3	3	4	3	4	4	3	2	4	2	3	4		2	2	3	1	1		1	4	1
2	0	37	1	0	3	0	1		0	4	1	1	2	2	3				1	1	3	1	2	2	2		0	3	3	4	5	2	4	3		1	4	0	0		0	3	1	3	5		1	5	0
2	0	33	1		0	1	1	2	0	3	3		2	2	3					2		3	3	2	2		0	2	3	3	3	2	2	4	4	4	4	3	4	2	0	2	5	0	4	4	3	3	4
2	0	45	1	1	0	1	1	2	0	3	2		2	2	3				0	0	2	1	3	2	2	2	0	0	3	2	3	2	0	3	2	2	1	3	4	0	4	4	4	0	1	2	1	3	3
2	1	48	1	1	0	0	1	2	0	3	4	4	2	1	3				0	1	3	1	2	2	2	2	0	0	3	0	3	2	4	4	2	4	4	0	3	0	3	2	3	0	3	3	2	3	3
2	0	30	1	0	2	0	1	1	0	4	2	0	2	2	3					0	4	1	2	2	2	1		1	3	4	1	4	4	3	2	2	2	4	1		0	2	5	1	1	1	1	1	1
2	0	57	0	0	0	1	1	1	0	2	0		2	2	3				0	0	2	3	0	2	2			1	0	4	1	4	4	3	2	1	1	3	4	0	2	2	3	2	3		3	3	3
2	0	53	1	1	0	1	1	2	0	3	2	5							0	0	4	3	0	1	0	1		0	5	0	5	0	0	3	2					0	0	4	1	1	1	1		5	5
2	0	55	1	1	0	1	1	2	0	4	3	0	2	2	3				0	3	3	0	0	2	2		0	2	3	4	4	2	4	3	2	2	2	3	5	1	4	4	1	1	3	1	1	5	1
2	0	52	1	0	0	1	1	2	0	3	3	0	2	2	3				0	1	3	1	0	2	2		0	2	3	4	3	1	0	3	2	2	2	3	5	0	0	2	0	1	3	3	0	3	0
2	0	53	1	0	0	0	1	2	0	4	3	0	2	2	3				0	1	1	2	2	2	1		0	2	0	4	3	4	0	1	2	4	0		4		5	2	0	0	4	3	4	3	5
2	0	45	1	0	0	1	1	2	0	3	3	0	2	2	2			2	1	0	2	2	0	1	2			2	0	5	1	4	4	3	2	2	2	3	4	0	0	0	5	1	1	1	1	5	1
2	0	38	1	0	0	1	1	2	0	3	1	5	2	2	3				2	0	4	1	1	2	2		0	0	3	0	5	4	0	3	4	0	0	0	5	0	0	0	5	0	2	2	1	5	1
2	0	54	1	0	2	1	1	3	0		4	5	1						0	3	3	1	0	2		1		2	1	4	3	0	0	3	1	1			2	2	3				3	1	3	3
2	1	45	1	0	0	0	1	0	5	4	4	5	2	2	3									0	1	1	0	2						4	2	2	2		3	3	0	5	5	3	5	5	2	5	5
2	0	32	1	1	0	1	1	1	5	3	0	5	2	2	3				0	0	1	1	3	1	1	2	0	2	4	2	5	2	1	3	2	1	2	3	3	2	0	4	2	3	3	3	3	3	1
2	0	45	1		0	1	1	0	0	2	2	0	2	2	3				0	0	1	2	2	2	0	3	0	3	5	3	2	2	3	4	1	4	4	4	5	5	0	3	2		2	2	5	2	2
2	0	37	1		0	0	1	1	1	3	3	1	2	2	3				1	2	2	1	0	0	0	2	0	2	0	1	3	2	2	1	4	4	4	0	3	3	2	2			3	3	3	3	2
2	0	37	1		0		1						1	2	3				3	2	4	2	3	1	0	1	0	2	0	5	3	3	4	4	1	1	1	4	3	1	1	4	1	1	1	1	4	4	1
2	0	56	1	1	0	1	1	3	0	4	2	0	2	2	3				1	0	0	1	0	2	0	1	1	0	3	3	4	1	2	1	3	3	3	3	4	0	1	1	3	4	4	3	3	0	2
2	0	29	0	0	0	1	1	1	0	3	2	3	2	2	3				3	4	3	1		2	2		0	1	3	2	2	4	5	3	1	2	1		5	0	3	3	1	1	2	2	1	2	1
2	0	37	1		0	0	1	1	1	3	3		1	2		3			1	1	0	4	3	2	3	0	1		1	3	2	0	0	2	4	1	3	2	1	4	4	2	5	1	3	1	1	1	1
2	0	57	0	1	0	1	1	2	0	3	2	5	2	2	3			2	0	1	2	2	0	2	3			4	3	4	3	4	4	3	4	4	1	3	5	1	4	2	4	4	4	3	3	4	4
2	1	21	0	1	0	0	1	0	0	3	2	0	2	2						0	2	1	0	1	2	1	2	0	0	4	2	4	4	0	0	1	2	3	3	1	4	4	1	1	2	2	1	1	1
2	0		1	0	0	1	1	1	1	3			1	1	2				2	1	1	1	0	1		1	0	0	3	3	5	3	3		1				5									5
2	0	30	1		0	1	1	1	0	2	2		1	2	3				1	0	1	1	0	0	0	2	0	3	5	3	2	4	0	4	3	4	1	4	5		3	0	2	1	4	5	5	2	5
2	1	32	1	0	0	1	1	2	0	3		0	2	2	3				0	0	0	1	0	2	2		0	2	3	3	2	4	0	2	1	4	4	3	3	4	3	3	2	3	3		3	3	1
2	1	31	1	0	1	1	1	1	0	3	3	0	2	2	3				1	0	0	1	0	2	2		0	2	4	3	2	4	0	2	4	1	1	1		1	3	3	2	1	3		3	1	4
2	0		0	0	0	1	1	0	0	3	3	5	2	2	3			2	1	0	1	1	0	2	2	2	0	0	3	2	4	4	4	4	2	1	2	0	4	0	3	1	1	1	3	1	4	4	4
2	1	59	0	0	2	0	1	2	0	3	3	5	2	2	3				0	3	0	1	3	2	3	0	0	2	3	4	5	0	0	5	2	4	2	0	3	0	4	4	1	1	0		1	3	1
2	0	22	0	0	3	1	1	0	0	2	2	0	1	2	3				1	0	1	1	0	2	2		2	0	0	4	2	4	4	0	2	2	2	4	1	1	4	4	1	4	1		1	1	1
2	0	37	1	1	0	1	1	2	0	3		0	1	2	3				0	0	3	1	3	2	3		0	3	3	2	3	2	0	1	2	2	2	3	5		2	3	5	1	1		4	5	5
2	0	49	1	0	0	0	1	2	0	3	3	0	2	2	3				1	0	0	1	0	2	3		0	2	3	3	2	4	0	1	2	1	2	3	4	1	0	4	2	1	1		5	2	1
2	1	44	0	1	0	1	1	1	0	3		0	2	2	3				0	0	1	1	0	2	3		0	0	0	3	5	3	0	4	1	2	2	3	5	1	0	0	5	3	1		2	5	2
2	0	56	1	1	0	1	1	2	0	3	3	0	2	2	3				0	1	3	3	0	2	0	2	0	2	3	0	5	2	0	3	2	1	4	3	3		0	2	1	1	3		3	3	1
2	0	28	1	0	0	1	1	1	0		3		2	2	3				0	1	2	1		0	0	1	0	0	3	4	3	2	4	3	2		2	3	4	4		1	4	1	4		3		3
2	0	55	1	0	0	1	1		0	3	3		1	1	3				0	0	1	3	3	1	3		0	1	0	4	1	4	4	3	2	2	2	3	1		2	0	1	1	1		3	3
2	0	55	1	1	0	1	1	2	0	3	2		1	2	3				0	0	1		3	1			0		3	4	1	4	4	3	2	2	2	3	3	1	2	0	1	1	1		3	1	1
2	0	50	1	0	0	1	1		0	4	2	0	2	2	3				1	3	1	1	0	2	0	1	1	1	3	4	2		0	4	1	2	1		5	1	3	0	5		2		5	5	2
2	1	45	1	1	0	1	1	2	0	3	3	0	2	2	3				1	0	1	1	1	1	1	3	0	3	0		3	0	0	4	4	4		0	4					1				4
2	1	35	1	1	0	1	1	2	0	0	3	1	2	2	3				1	0	2	0	0	2	3	3	1	2	0	4	5	0	5	1	1	1	4	1	5	2	2	2	4	1	5		4	3	3
2	0	50	1	1	0	1	1	2	0	3	0		2	2	3				0	0	2	1	2	2				3	3	4	5	3	5	1	1	4	4	3	5	1	2	2	3		3	3	3	3	2
2	0	38	1	0	0	1		2	0	3	3	0	2	2	3				1	0	4	1	0	1		2	0	2	4		5	0	0					5	5									5
2	0	43	1	0	0	1	0	3					2	2					3	4				2				0	5	0	1	0		4	1	1	1	3	5				5			1		1	1
1	0	47	1	1	0	1	0	3	0	3	3	1	2	2	3				0	1	1	1	2	1	2	2		1	4	2	3	2	4	3	2	4	2	3	4	0	4	1	1	2	1		2	3	1
1	0	44	0	0	0	1	0	1	0	4	4	0	2	2	3				0	4	2	1	3	1	0	3	0	1	4	4	4	2	2	1	2	4	3	3	4			1	3	1	2		2	4
1	0	38	1	0	4	0	0	3	0	4	4	0	2	2	1	2	1	0	0	3	2	1	1	1	0	1	0	4	5	2	4	4	1	5	3	4	4	1	3	1	4	4	1	0	4		4	3	1
1	0	54	1	0	4	1	0	3	0	4	2	0	2	2	3				0	1	3	0	3	0	2	1	0	2	3	3	2	3	0	3	2	1	4	3	5	1	4		2	3	2		4	5	1
1	0	48	1	0	0	1	0	3	0	4	4	0	2	2	3				0	0	3	3	2	1	2			4	3	4	4	2	4	3	1	1	4	3	5	1	0	0	2	3	4		1	5	1
1	0	22	1	0	1	1	0	0	0	2	2	0	1	2	3				1	2	3	1	0	2	0	1	0	3	3	4	3	4	0	1	2	2	2	0	3	0		0	3	1	1		3	3	3
1	0	40	1	1	0	1	0	2	5	3	3	5	2	2	3				0	4	4	3	3	2	3			2	0	4	2	3	4	3	2		3		3	3	2	0	5	2	1		4	4	1
1	0	40	1	0	4	0	0	2	0	3	4	4	2	2	3				0	2	2	1	0	2	1	0	2	2	4	4	4	4	4	3	2	3	3	3	3		2	2	2		1			3	4
1	0	40	1	0	1	1	0	1	0	2	1	0	2	2	3				1	1	2	1	3	2	2		0	2	1	2	4	2	2	4	2	2	2	0	4		1	1	1	1	4	0	0	4	4
1	0	43	1	1	1	1	0	1	0	3	1	4	2	2	3				0	0	0	0	3	0	0	2	0	2	3	5	2	3	5	3	2	1	1	0	5	0	0	0	2	2	1	2	2	5	2
1	0	39	0	0	0	0	0	0	4				2	2	3				0	3		0	3	2	0	1	2	0	1	3	2	0	0	3	2	1	2	3	5	1	4	4	2	1	3		3	3	0
1	0	37	1		4	1	0	3	0	4			2	2	3				0	3		3	3	2	0	2		1	3	4	1	4	0	3	2	2	2	3	5	0	1	4	0	0	1	1	1	1	1
1	0	56	1	0	0	0	0	3	0	4	0	2	2	2	3				3	0	3	3	2	0		2			0	5	5	5	5	0	4	4	4	0	3	0	2	2	3	0	3	0	3	3	0
1	0	51	1	0	0	1	0	3	0	4	3	0	2	2	3				0	1	0	2	2	2	0	1	0	2	3	5	2	4	0	0	2	4	3	3	5	3	3	3	1	4	3	3	0	3	4
1	0	51	1	1	1	1	0	1	0	1	3	0	2	2	3				0	0	2	1	0	2	0	0	0	0	5	3	1	2	1	4	4	1	3	4	3	4	2	1	3	1	3	4	3	4	1
1	0	45	1	0	0	1	0	2	0	3	2	5	1	2	3					1	2	1	0	1	2	1	0		3	2	3	1	4	3	1	4	4	3	3		2	2	3		3	1	1	3	3
1	0	45	1	1	1	0	0	0	0	1			2	2	3				0	0	4	1	0	2	3			2	3	4	5	3	5		1				5								5
1	0	22	1		0	1	0	0	0	0	2		2	2	3				1	0	3	1	2	2	2	2	2	3	3	2	2	2	4	1	2	1	2	3	4	0	2	2	2	1	3	3	3	4	3
1	0	54	1		1	1	0	3	0	3	3	0	2	2	3				0	1	2	1	0	2	2		0	0	3	4	3	3	2	4	1	1	2	0	5	3	5	1	0	0	4	3	3	4	1
1	0	35	1	0	4	0	0	2	0	3	3		2	2	3					1	1	1	1	2	0	1	2	1	3	3	3	1	1	1	2	4	2	0	3	0	2	3	3	0	1	4	1	3	2
1	0	34	1	0	4	0	0	2	0	3	3	0	2	2	3					0	0	1	3	2		2	0	0	3	4	1	2	4	3	2	4	2	0	4	1	1	2	0	0	4	4	4	4	0
1	0	45	1		1	1	0	2	0	3	1	5	2	2	3				0	3	2	1	1	2	3		0	1	2	4	4	1	4	3	2	3	2	0	5	1	4	4	1	4	1		1	5	1
1	0	40	1	0	1	0	0	2	0	3	2	0	2	2	3				0	1	2	1	3	2	2		0	1	1	1	4	1	4	3	4	2	1	0	4		3	3	3	4	4	1	1	4	0
1	0	23	0	1	0	1	0	0	0	3	3	0	2	2	3				1	2	3	1	3	2	1	2	1	3	3	2	3	4	0	1	2	4	4	3	5	0	4	3	2	1	2	3	3	5	2
1	0	42	1	1	0	1	0	2	0	3	3	3	2	2	3			2	1		2	1	0	2	3			1	1	3	4	4	0	0	2	2	5		1		1	4	4	1	1	3	4	4	4
1	0	58	1	1	4	1	0	1	0	2	2	0	2	2	3			2	0	1	1	1	0	2	3	3		4	2	2	5	4	0	4	4	0	0	1	5		0	0	5	2	3	2	2	5	5
1	0	20	0		1	0	0	0	0	2	2	0	2	2	3	4	3	2	0	0	0		0	2	0		0		4	1	5	2	2	4	4	4	4	4	4					3	3	3		4
1	0	37	1	0	2	0	0	1	0	3	0		2	2	3				0	0	2	1	0	1	1	0	0	4	3	4	3	4	4	3	2	2	2	3	3	1	2	1	4	1	1	1	1	4	1
1	0	26	1		0	1	0	0	5	3	3	5	2	2	3				1		3	1	0	2			0	2						3	2	3	1	3	2	1	3	3	2		2	1	1	2	2
1	0	49	1	1	0	1	0	3	0	4	3	0	2	2	3			2	0	0	3	1	0	2		1	0	0	3	2	3	3	2	4	2	4	2	3	4	1	3	2	5	1	3	2	2	4	2
1	0	52	1	1	4	0	0	1	0	2	2	5		2	0	2	1	0	3	0	4	3	0	1	1	1		0	1	4	1	4	5	3	3	3	3	3	5	0	2	2	3	0	1	1	5	3	1
1	0	38	1	1	1	1	0	2	0	3			2	2	3				3	0	3	2	0	2	0	2	0	2	5	5	4	4	0	3	2	1	5	0	5	1	4	4	1	1	1	0	4	3	3
1	0	32	1	1	1	1	0	1	0	3		5								4	4	1	2	2				0	5	4	1	0	0	3	2	2	2	0	4		0	0	5	1	1	1	2	2	2
1	0	51	1	1	1	1	0	3	0	4	4	0	2	2	3			2	1	1	2	1	0	2	3	3	0	2	1	3	1	4	4	3	4	2	1	3	5	5	0	4	1	1	4	4	5	2	2
1	0	53	1	1	1	1	0	2	0	3	2	5	1		3				0	0	4	1	2	2	2	3		3	3	4	1	4	4	3	2	4	2	3	4	0	5	5	1	1	0	1	3	4	1
1	0	42	1	0	0	1	0	3	0	3	3	0	1	1	3				1	1	1	1	0	1	0	2	0	2	4	0	5	2	2	4	1	1	4	1	3	0	3	2	3	3	2	3	2	3	2
1	0	54	1	0	1	1	0	2	0	2	2	0	1	2	3				0	0	1	1	2	2	1	1	0	1	3	2	2	2	4	3	2	4	4	1	5	2	3	3	2	2	3	2	3	3	1
1	0	23			1	1	0	0	0	2			2	2	3				3	0	3	1	1	2	1	0	0		0	4	1		0	3	2	2	2	0	5		0	0	5	3	3	3	2	2	2
1	0	55	1	1	0	1	0	3	0	4	3	0	2	2	3				0	0	1	1		2		2	0	0	3	4	1	2	4	3	2	4	2		4	1	1	2	0	0	4	4	4	4
1	1	54	1	0	2	1	0	3	0	4	3	0	2	2					0	1	2	1	2	1	0	2	0	2	3	4	5	4	4	1	2	2	2	3	3	0	4	4	1	1	1	1	1	3	1
1	1	26	0	0	2	0	0	1	0	1	2	0	2	2	3				1	1	0	0	0	1	1	2	1	2	3	3	2	2	4	3	2	4	4	4	3	1	2	4	2	1	3	1	3	3	3
1	1	42	1	0	0	0	0	0	4	0			1	0	0	3			2	2	4	3	0											3	4	4	4	3	4	0	2	2	3	2	3	3	3	3	3
1	0	37	1	0	1	1	0	1	0	3	2	4	2	2	3				0	0	2	1	3	1	1	2	2	1	4	4	5	2	2	3	2	4	4	0	4	0	1	1	4	3		2	3	1	1
1	0	59	1	1	0	1	0	3	0	4	3	4	1						0	0	2	1	3	2	3		0	3	3	4	2	5	4	3	2		2	0	3	1	4	0		3	3	2		3	1
1	0	52	1		0	1	0	2	0	2	2		1	1	3				0	3			2	2	2	1		1	1	5	1	4	4			2			3	0	0	3		0	1	1	0	0
1	1	30	1	1	4	0	0	2	0	3	3	0	1	2	3				0	1	3	1	0	1	2	2	0	2	3	2	5	3	2	3	4	1	2	0	3	5	4	4	1	4	2	1	0	1	1
1	0	35	1	1	1	1	0		0	3	3	0	2	2	3					0	2	0	3	2	0	3	0	3	3	5	3	3	0	4	2	1	2	4	3	2	2	3	1	2	2	12	2	2	2
1	0	29	1	0	1	1	0	0	3	3		3	2	2	3				0	0	4	3	0	2	3	0		2	3	4	5	3	3	4	2	1	0	3	2	5		3		2	2	2	2	5	5
1	0	47	1	0	1	1	0	2	0	3	0		1	1	3				3	0	2	1	0	2	3	0		0	3	4	3	4	4	3	2	1		3	3			0	1	1	1	1	1	1	3
1	0	45	1	0	0	1	0	1	3	3		0	2	2	3				0	0	2	1	3	2	3		2	2	3	2	5	0	2	3	2	2	2	0	5		2	0	4	5	1		3	3	1
1	1	38	1	1	0	1	0	0	0	2	2		2	2	3										1		1	2	0	5	3	4	5	1	3	4	4	0	4	4	1	1			4	4	4	4	4
1	0	51	1	0	1	1	0	2	0	3				2					3	0	4	3	0	2					3	4	1	4	0	3	2	1	5	4	2	0	3	3	2	2	0	1	2	5
1	0	45	1	1	0	1	0	2	0	3	2	5	2	2	3				0	4	4	3	0	2	2				3	4	3	4	4	3	2	2	2	3	4	0	5	0	5	1	1	1	3	3	1
1	0	46	1	1	1	1	0	2	0	3	3	0	2	2	3				0	0	4	2	3	2	3			3	3	4	3	2	2	3	2	2	0	3	5	0	1	1	4	1	1	1	5	3	1
1	0	40	1	0	4	0	0	2	0	4	2	0	2	2	2	2	0	0		2	3	2	0	2	3		0	3	1	5	5	4	5	0	4	2	2	0	3	0	4	4	1	1	4	1		3	3
1	0	22	0	0	2	1	0	1	0	3	2	2	2	2	3				0	0	3		0	2	3	2		0	0	0	5	0	0	1	2	2	2	5	5	0	0	4	0	0	5	1	1	1	1
1	0	29	1	1	1	1	0	1	0	4	2	4	2	2	3				0	1	1	0	0	1	1	0	0	2	0	5	1	0	0	4	4	4	2	0	5		2	0	5	4	0	3	2	3
1	0	50	1	0	0	0	0	3	1	3	1	0	1	1	3	4			0	0	1	1	3	2	0	2	0	0	3	2	5	4	0	3	2	1	4	3	5	0	3	5	2	2	2	0	1	3	1
1	0	28	0	1	4	0	0	1	0	3	3	0	2	2	3				1	2	0	1	0	2	0	2	2	0	3	2	3	1	0	2	4	2	4	0	4	0	4	5	0	1	3	3	2	2	0
1	0	28	0		2	0	0	1	3	3			2		3				0	0	1	1	1	1	2	1	2	2	3	4	5		4	3	4	2		0	5		4	4	1	1	1	1	3	3
1	0	30	1		1	1	0	2	0	3	2	0	2	2	3				0	3	0	1	0	2	0	1	0	3	3	4	4	4	4	3	3	4	1	3	4	0	4	4	0	1	3	3	4	4	4
1	0	35	1	0	1		0	0	0		2	0	0	0	1	0	0		0	0	1	1	0	1	1	2	0	2	3	0	4	4	1	3	2	4	2	0	3	1	4	4	1	3	4		3	1	1
1	0	40	0	1	1	1	0	2	0	3	2	0	2	2	3				1	1	3	0	2	2	3				3	4	5	4	0	3	2	2	2	0	5	3	2	0	2	1	2	3	1	3	2
1	0	43	1	0	0	0	0	2	0	3	0	0	2						0	0	1	1	0	1	1	3	0	2	3	0	4	4	4	3	2	4	2	0	3	1	4	4	1	1	3	4	1	3	1
1	0	28	0		0	1	0	0	0	2	2		2	2						0	3	1	2	2	2	2	0	2	3	2	3	0	3	1	1	4	1	5	3	0	3	2	5	3	2	2	3	2	3
1	0	25	1		1	1	0	0	0	2	3	0	2	2	3				1	1	2	1	2	2	2			1	1	0	3	2	5	4	2	1	5	4	2	0	2	2	0	4	5	3	1	3	1
1	0	31	0		0	1	0	0	0	2	3		2	2	3				0	0	2		3	2	0	0	0	4	3	2	4	0	0	1	0	1	1	4	5	0	0	3	2	0	1	4	2	3	4
1	1	28	1	1	1	1	0	1	0	2	3	1	2	2	3				2	3	4	4	0	2	2				1	2	2	3	0	1	4	3	4		4	3	2	2	3	4	3	3	4	4	3
1	0	45	1	0	1	1	0	2	0	3	2	5	2	2	3				1	3	1	2	3	2	2			4	3	4	4	4	4	3	2	2	2	0	2	1	4	4	5	1	1	1	3	2	3
1	1	34	1	1	1	1	0	1	0	3	4	4	2	2	3				1	2		3	2	2	1	3	0	4	0	1	4	1	4	1	2	4		1	4	0	1	0	0		1	0	5	3	1
1	0	34	1	0	0	1	0	2	0	4	3	0	2	2	3				0		2	3	2	2	1	1	0	1	1	0	3	0	0	3	2	4	4	1	5	1	2	2	1	1	3	3	5	3	1
1	0	31	1	1	1	1	0	0		3	3		2	2	3				3	2	2	4		0	1	2	1	2	1	3	4	3	3	4	0		1	4	5	2	3	4		2	2		2	5	2
1	0	39	1	0	0	0	0	1	0	4	2	0	2	2	3				1	1	1		0	2	2		1	1	4	4	2	4	4	1	2	4	1	0	3	1	2	0	3	1	2	3	2	4	1
1	0	35	1	0	1	1	0	1	0	3	3	0	2	2	3				0	4	1	0	3	2	2	0	2	0	3	3	3	2	2	1	1	4	1	0	4		1	1	2	2	3	2	4	3	4
1	0	42	1	0	1	1	0	1	0	3	3	0	2	2	3				1	0	2	1	3	2	0	3		2	3	4	3	3	0	3	2	4	2	2	5		5	1	4	1	1	4	4	4	4
1	1	40	2	0	0	0	0	1	0	3	4	3	2	2	3				1	0	1	1	3	2	3		1	0	3	2	1	2	0	3	5	2	2	0	3		5	0	3	0		0	4	3	0
1	0	58	1	0	1	1	0	2	0	3	3	0							0	1	2	0	3	1	0	3		3	3	3	3	2	1	3	2	4	2		5		0	0	5	1	4	4	4	4	4
1	0	44	1	0	0	1	0	1	0	3	2	3	2	2	3				1	2	4	2	1	2		1	0	1	4	2	1	4	4	4		4	1	0	3		3	2	3		3	4	2	3	2
0	1	35	1		0	1	0	0	1	3	3	1	2	2	3				3	3	4	1	3	2	2	2	1	3	1	5	1	4	5	3	2	3	2	3	5	1	0	0	3	3	5	2	2	5	3
0	1	28	1		0	1	0	0	1		0	1	2	2	3				2	3	4	1	3	2	2	2		3	0	5	1	4	5	0	5	2	5	0	5		0	0	4		4	5
0	1	45	1	0	2	0	0	3	0	3	3	1	2	2	3				0	0	4	3	3	2	3			2	0	0	5	4	4	4	2	2	2	3	3	1	2		3	1	2	2	3	1
0	1	34	1	0	1	1	0	2	1	3	3	0	2	2					0	0	2	1	3	2	2		0	1	0	3	3	1	5	3	4	4	2	0	3	3	4	4	1	3	3	3	1	4	1
0	0	32	1	1	0	1	0	2	1	3	2		2	2	3				1	0	3	1	0	2	1	2	0	3	0	2	5	0	0	3	2	4	4	3	4	1	1	4	4	4	4	4	4	4	3
0	1	45	1	0	2	0	0	3	1	3	3	1	2	2	3				0	0	4	0	3	2	2		1	3	3	2	3	4	4	3	2	2	2	0	3	0	2	2	3	4	4	1	3	4	1
0	0	30	1	1	0	1	0	2	1	3	2	5	1	1	3				0	0		0	0	1	1	2	0	1	3	0	3	3	3	3	1	1	1	3	3		2	3	2	0	0			4	5
0	0	55	1	1	1	1	0	0	1	2	0	5	2											2				4	0	5	5	0	0	0	5	4	4	1	5	0	0	4	1	0	0	5	5	5	1
0	0	34	1	0	1	0	0	1	3	3	3	4	2	2	3				1	2	3	1	1	0	0		1	3	1	3	4	1	3	3	2	3	4	1	4	4	1	1	1	4	1	1	3	4	4
0	0	46	1	1	0	1	0		1	3	3	1	2	2	3				2	0	0	3	0	2	0	1	0	2	4	3	5	0	0	4	1	1	1	0	3				2					3
0	0	44	1	0	4	0	0	3	1	3	3	1	1	2	1	2	0	0	0	4	1	1	2	1	0	0	0	1	1	2	1	4	5	3	2	2	2	0	3	0	4	4	1	1	3	1	3	2	1
0	1	38	1	0	0	0	0	2	1	3	4	1	2	2	3				0	0	0	1	0	2	3	0	1	1	1	1	5	0	4	4	1	4	4	3	3	2	3	3	2	0	5	3	5	3	0
0	1	32	1	1	1	1	0	1	1	3	3	1	2	2	3				0	2	1	1	3	2	0	1	1	1	3	4	1	4	2	3	5	4	1	0	5				5		0	3	1	3	1
0	0	50	1	0	0	1	0	1	1	2	2	0	0	0	3				0	3	0	1	3	2	3	2	0	3	0	5	3	0	0	0	5	0	1	0	5	0	0	4	5	1	3	3	1	1	1
0	1	25	1	1	1	1	0	1	1	2	0	1		2					3	3		4		1	0	0	2	4	5	4	1	4	4	0	4	4	4	0	5	0	2	2	3	3	3	5	3	3
0	1	40	1	0	2	1	0	3	1	3	4	0	2	2	3				0	0	1	1	1	2	1	1	0	2	3	4	4	3	4	3	2	1	1	3	3	2	3	2	0	3	5	3	1	3	1
0	0	34	1	1	0	1	0	1	4	3	0	1	2	2					1	0	2	1	0	2	3	1	0	2	0	3	5	0	5	3	2	2	0	3	5	3	4	4	1	2	2	4	3	5	2
0	0	35	1	1	1	1	0	0	1		2	4	2	2					1	2	4	4	0	2	3			4	0	5		0	0	3	2	3	4	1	5	1	0	4	1	0	3	5	5	2	1
0	0	43	1	0	4	0	0	0	1	3	3	1	1	1	2	2	2	0	1	2	2	1	0	1	1	0	0	0	3	4	3	4	0	3	2	4	4	0	5	3	2	3	2	3	1	4	5	5	1
0	1	26	0		3	0	0	1	1	3			2	2	3				0	0	4	2	3	1	1	1	0	1	4	1	5	1	2	1	2	2	4	0	4	1	2	4	1	3	2	3	3	3	3
0	1	43	1	0	2	0	0	3	1	4	4	5	2	2					0	3	1	1	0	1	0	2	1	0	3	4	3	3	0	3	4	2	4	0	3	0	5	4	1	1	3	1	1	5	1
0	0	39	1	0	0	0	0	2	1	3	3	1	2	2	3				0	0	2	1	2	2	3		0	2	3	4	2	2	4	4	1	4	2	3	4	4	3	4	0	1	4	1	1	2	1
0	1	45	3	0	0	0	0	2	1	3	0			2					1	2	4	1	2	2				0	0	0	5	5	0	0	5	5	4	4	5	0	0	0	5	0	2	4	1	0	0
0	1	33	0	0	1	0	0	1	1	3			2	2	3				0	0	3	2	3	2	1	2	0	0	0	4	3	4	4	3	2	2	2	0	5	0			1	1	3	0	1	0	0
0	1	35	1	0	0	0	0	1	1	3	3	1	2	2	3				3	1	4	3	0	2	3			3	0	4	4	4	1	3	2	2	3	3	3	1	4	4	1	1	1	3	4	4	4
0	1	36	1	1	0	0	0	0	1	3	3	0	2	2					2	0	0	0	0	0	1	2		3	1	3	3	3	3	3	2	2	2	3	3	0	4	4	1	1	3	1	1	1	1
0	1	44	1	0	2	0	0	3	1	2	3	5	2						0	0	1	1	3	1	1	0	2	2	0	4	1	4	0	1	2	2	2	3	3	1	2	4	1	3	5	3	3	3	1
0	1	42	1	0	4	0	0	2	1	2	3	1	2	2	3				1	0	0	3	3	1	0	1	0	2	3	4	5	4	0	3	2	4	4	3	3	1	4	4	1	1	3	2	1	3	1
0	0	41	1	2	0	1	0	3	1	3	3	1	2	2	3			2	1	1	3	1	0	2	3		0	0	1	3	3	4	4	3	1	2	1		3	0	2	3	2	3	2	2	5	2	1
0	1	34	1	0	1	1	0	1	1	3	3	0	1	1	3				0	0	2	2	2	1	2		2	4	1	0	5	3		5	0	1	4		3	3		0	1	5	1	2	2	2	1
0	0	42	1	0	0	1	0	2	1	3	3	1	2	2					1	2	3	0	0	1	0	3	1	3	3	3	3	0	0	3	2	2	2	0	5		0	4	5	1	3	2	2	5	1
0	0	53	1	0	0	0	0	3	1	3	3	0	2	2	3				1	1	3	1	2	0	1	2	0	2	0	4	5	3	2	3	1	1			3	1	4	5	2	3	4	1	4	2	0
0	0	58	1	0	0	0	0	3	0	3	3	5	0	1	3				3	2	3	1	2	1	1	1		1	3	4	1	4	4	3	2	1	4	0	5	0	4	4	1	1	2	0	1	3	1
0	0	50	1	0	0	0	0	2	0	2	2	3	1		3				1	0	2	3	0	2	3			2	3	4	5	4	4			4	4		5		4		1			5		3
0	1	34	0	0	3	0	0	1	1	3			2	2	3				0	0	2	1	0	0	1	3	2	2	0	4	3	4	4	3	2	1	1	3	3	0	4	5	3	3	2		1	2	1
0	0	32	1	0	2	1	0	1	1	3	3	5	2	2	3				0	1	2	1	3	2	3		0		3	4				3	3			3
0	0	47	1	0	3	0	0	3	1	3	3		2		3				0	0	2	1	2	2	3			0	3	4	3	4	4	1	2	4	2	1	3	0	4	4	3	1	1		4	3	1
0	0	43	1	0	4	0	0	3	1	4	4	0	2	2	3			0		0	0			1	0			0	5		5	0	0	4	1		1		5	5	0	0	5	5	2		2	2	2
0	1	37	1		3	0	0	3	1	3	3	1	2	2	3									2	2				3	0	3	2		3	1	3	4	1	3	0	4	2	1	5	3		2	2	2
2	1	49	1	0	0	1	0	1	5	3	2	5	1	2	3	4			1	0	2	3	2	2	2	3	0	2	5	3	2	3		0	2	2	2	0	5	0		0		4	4		2	3	2
2	0	32	1	0	1	1	0	2	0	3	3	0	2	2		3					2			1			0	3	3		4	1		5	4	1			3		3	3		5	2			3
2	1	40	1	0	0	1	0	0	0	3	3	0	2	2		3			1	0	1	1	0	2			0	3	3	0	5	0	0	5		2	1	4	3		3	3		5	2	5	5	5	3
2	1	39	1	0	1	1	0	1	0	1	1	5	2						1	1	1	1	0	0	0	0	0	0	3	3	5	0	0	5	2	1	0	5	5		0	0	1	1			5	5	5
2	0	40	1	1	1	1	0	1	0	3	3	0	2						0	0	4	0	3	2	0	3	0	1	5	3	5	0	0	4	1	1	4	2	5	3	0	0	3	2	5	5	5	5	2
2	1	60	1		2	1	0	1	0	3	3	0		2					3	1	2	2	0	1	2	0			0	4	1	4	4	3	2	3	2	3			0	0	1	1	1		1	1	0
2	1	50	1	1	1	1	0	1	0	2	1		2						1	0	2	0	0	2	0		0		5	4	5	0	3	4	2		2	3	5		0	0		1			5	5	5
2	0	65	1	0	1	1	0	0	0	1	0	5							3	0	4		1	2					3	4	1	4	0						4	0	4	4	1	1	1		4	1	1
2	0	50	1	1	1	1	0	1	4	1	0	4	2	2	3				0	0	1	1	3	2	2	0	2	4	3	4	1	4	4	4	1	1	1	4	5		0	0					1	1	1
2	1	35	1	1	1	1	0	1	4	2	2	1	2	2					3	0	2			2		0		2	3	4	1	4	4	4	1	1	1	4	3	0	4	4	1	1	1		1	1	1
2	1	50	1		1	1	0	0	5	3		5	2	2	3				3	0	3	0	0	1	3	2	2	4	0	0	5		4	4	1	1	1			1	4	4	1		5		1	1	1
2	1	53	0		1		0	0		0	4	4	2						3		2	2	1	2	2	1	0	0	5	2	4		0	3	1	2	0		5	0	4	0	0	1	1		1	1	1
2	0	46	1	0	1	1	0	1	5	3	3	2	2	2	3			0	2				0	2	2			2	3	4	5	5	0	4	1	1	1	4	4				5		2			5
2	0	45	1		1	1	0	1	4	3	3	4	2	2	3					0	0		2	2	1	1	2	1	3	4	1	4	4	3	3	3	2	4	4	0	2	3	1	1	1		1	3	4
2	0	54	1	0	0	1	0	2	0	3	1	0	0	1	3				0	0	0	3	3	2	3			3	3	4	3	2	4	5	1	1	1	5	5			3	0	1	3		3	2	1
2	1	49	1	0		1	0	1	4	3	1	5	2	2	3				3					0	1	2			0	4	1	0	0	5	3	3	3	5	4		5	5		5	5		3	1	1
2	0	42	1		1	1	0	1	2	4	4	2	2	2	3				1	1	3	3	0	0	1	2		2	1	4	3	5	4	2	1	3	1		3	0	4	4	1	3	3		4	4	1
2	0	30	0			1	0		3	1	1	3	0	2	3				0	1	3	3	0	2			1	3						0	1	1	1	4	4	1	2	2	1	4	4		3	4	1
2	0	45	1	0	1	1	0	1	2	4	3	2			3													1	1	2	1	4	4	4	1	3	2	4	5	1	4	4	0	0	3		5	1	1
2	0	50	1	0	4	0	0	1	2	4		2												2	2		0	2	3	2	1	4	4	4	1	1	1		5			4	5				4	4	4
2	0	45	1	0	0	1	0	2	0	3	1		2	2	3					2	0	0	0	2	2	1	0	0	4	0	5	0	0	3	1	3	1	4	5		0	0	2	1			5	5	5
2	1	35	1	0	1	1	0	2	0	4		0	2	2	3				0	0	2	2	1	2	2	2	2	4	0	0	5	0	0	3	3	2	2	5	5		0	0	4			5	5	2	5
2	0	42	1	0	1	1	0	3	0	3	3		1	1					0	0	1	1	3	0					3	4	3	2	2	1	1	1	1	4	5		0	0	5	2	1		3	3	2
2	1	43	1	0	0	1	0	1	0	4	3	4							0	2	1	1	3	0	0	0	2	3	5	0	5	0	0	0	2		5	3	4		2	2	2	3	5	3	2	3	5
2	0	46	1	1	0	1	0	1	0	3	1	0							0	0	2	2		2	3				3	2	3	4	0	2	1	1	1	4	5				5		1	1	1	2	5
2	0	50	1	0	1	1	0	0	4	3	0		2		3				0	2	2	2	3	2	2				3	1	2	4	3	4	1	1	1	5	5		3	3	0	1	1		1	2	0
2	0	45	1	1	1	1	0	1	4	3	3	0	2	2	3			2	1	1	3	3	0	2	0	2	0	1	3	4	5	0	4	4	1	2	2	4	5	5	5	2	3		5	3	1	5
2	0	47	1	0	0	1	0	1	2	4	4	2	2	2	3				0	2			2	2		3	0	2	0	4	5	0	0	0	2	1	5	5	5	0	0	0	2	2	2	5	5	5	0
2	1	40	1	0	1	1	0	1	0		3	4	2						1	3	1	1	0	2			0	0	0	4	2	0	4	4	1	1	1	5	5	0	4	0	1	1	0		0	2	1
2	0	45	1	0	0	1	0	1	0	3	3	0	2	2	3	3	1	1	2	3	2	2	1	2	2	3	0	0	5	0	2	0	0	0	2	5	2	0	5	5	0	3	3	0	5	5	2	5	5
2	1	45	1	0		0	0	2	0	3	3	3	2		2				0	0	1	3	0	1	0	1	2	1	0	2	3	1	4	4	1	3	1	5		0	3			3	1	0		2
2	0	32	1	0	1	1	0	1	0	3	3	0	2	2	3	4	0	1	2	1	2	1	0	2	2	3	0	0	3	0	5	3	0	3	5	2	2	4	5	2	0	0	2	4	3	0	5	5	5
2	1	35	1	0	0	1	0	1	0			0	2	2	3				1	1				2	2			1	3	4	5	2	4	4	1	2	3	5	3		2				1	2	1	3	2
2	0	37	1		1	1	0	1	0	3	3	0							1	1	3	1	2	2	2		1	0	3		3	0	0	4	1	1	1	5	5	5	0	0		1	1	1	1	2	2
2	0	66	1	1	0	1	0	1	0	0	0	4	2						0	0	1			1				2	0	4	5	4	4	4	1	1	1	4	5	0	0	0		3	4	4	1	1	1
2	0	48	1	0	1	1	0	1	0	3	3	0	2	2	0				0	0	1	0	0	2	0	1		0	3	1	2	2	4	1	2	3	4	4	5	1	2	1	1	4	3	2	4	3	1
2	1	38	1	0	0	1	0	2	0	3	4	0	2	2	3				0	0	1	1	3	2	3		0	0	3	1	3	3	3	3	1	0	1	5	5	0	0	5	3	3	4	2	1	1	1
2	0	30	0		1	1	0	1	0	3	3	0	2	2	3				2	2	2	3		2	2		0	1	3	3	5	4	4	1	2	3	1	4	5	1	4	1	1	1	4	2	1	2	1
2	0	38	1	1	1	1	0	2	0	3	2	3	2	2	3									2	1	2	0	3	3	4	1	4	4	4	1	1	1	4	3	1	2	2	3	1	1	1	1	3	1
2	0	35	1		0	1	0	1	0	1	1	0												1	1		2	2	2	2	4	2	1	1	3		3		3	3	4	0					4	4
2	1	35	1	0	0	1	0	0	0	1	3	1	1	1	3				0	0	3		0	1	2	1	0	2						3	1	3	3	5	3	0	3	3	2	0	5	3	1	1	1
2	0	37	1	0		0	0	1	0	3	1		1	1	2				1	0	2	3	3	2	2			0	3	4	1	4	2	4	1	5	1		3	0	4	4	1	1	1	3	1	1	1
2	1	40	1	0	3	0	0	1	0											2	3	3	0	2	0	2	2	4	0	4	5	4	5	4	1	1	1	2	3	0	5	5	0	0	1	1	1	3	1
2	0	45	1	0	1	0	0	1	0	3			2	2	3				3	2	4		1	2	2	0		1	4	4	1	4	4	4	1	1	1	4	5	0	4	4	1	1	1	5	3	5	1
2	0	48	1	1	0	1	0	3	0	4	3	0	2	2	3				3	4				2	0	1		0	4	1	2	3	0	4	1	2	1	5									1	5	1
2	0	35	1	0	1	1	0	1	0	4	1	0	2	2	3				0	1	1	1	2	2	2			0	3	3	1	3	3	3	2	1	1										1	5	1
2	0	56	1	1	0	1	1	3	0	4	3	0	2	2	3				0	1	3	1	0	2	2			2	0	5	0	3	0	4	1	1	3										1	4	1
2	0	30	1	0	0	1	0	3	0	3	3	5	1	1	2				2	2	2	1	2	1	0	2	0	2	4	5	4	3	5	4	1	1	1	4									1	1	1
2	0	50	1	1	0	1	0	3	0	4	3	0	2	2	3				0	1	2	1	0	2	3		0	2	3	3	4	4	3	3		3											2		4
2	0	50	1	0	0	1	1	3	0	4	4	0	2	2	3				3	2	3	3	2	2	3		0	2	3	3	0	3	3	2	1	3	2	3									1	3	0
2	0	51		0	1	1	1	0	3				2	2
2	1	49	1	0	0	0	0	3	0	4	3	5	2	2	3				0	3	0	1	3	2	2			3	3	3	2	3	3	3	2	2	4	0									0	4	0
1	0	54	1	0	4	0	0		0	4	3		1	2	3			2	3	4		4	1	2	2				3	3	2	1	3	3	2	2	2	3	3	2	3	3	2	2	2	2	2	4	2
1	1	45	1		4			3	0	4	4	0	2	2	3			2	0	0	0	1	1	2	2		0	3	3	3	0	4	5	3	2	4	4	4	0	2	4	3	2	0	0	2	2	3	2
1	0	32	0		1			2	0	3			2	2	3				1	0	2	1	1	2	2		0	1	5	5	4	5	2	3	2	4	1	0	0	2	1	1	2	2	0	2	2	4	2
1	0	46	1	0	4	0	0		0	4	3	0	2	2	3				3	2	2	1	1	2	0			2	3	1	4	4	3	3	2	2	1	3	4	2	2	3	2	2	4	4	4	4	2
1	1	52	1	0	3	0	0		0	3	1	4	2	2	3				0	0	3	3	3	2	2		2	2	3	3	3	5	5	3	2	2	2	1	2	2	3	3	4	2	2	2	2	4	2
1	0	27	1	0	1	0	0	0	0	3	3		2	2	3				2	1	3	2	2	2	0	1	0		4	1	0	1	1	3	1	4	4	3	1	2	5	3	2	0	2	2	2	2	2
1	1	20	0	0	0	0	0	1	0	0	0	3	1	1	3	2	4	3	1	0	1	2	2	1	2	1	1	2	4	5	4	2	1	3	2	2	2	5	0	2	3	3	2	2	2	2	2	0	2
1	0	44	1	0	0	0	0		0	4	3	3	2	2	3				0	0	4	2	2	1	0	2	2	1	0	3	1	3	3	3	2	1	2	3	4	2	1	3	2	5	1	2	2	2	2
1	0	30	1	0	1	0	0	0	0	3	3		2	2	3				2	1	3	2	2	2	0	1	0		4	1	0	1	1	0	1	4	4	3	1	2	5	4	0	2	2	1	4	1	5
1	0	45	1		1	0	0	2	0	3	2	5	2	2	3			2	1	1	2	1	1	2	1	3		1	0	5	1	5	4	0	5	2	1	0	0	5	5	3	1	5	0	1	0	0	5
1	0	42	1	0	4	0	0	2	0	3	2	1	2	2	3				1	3	1	1	1	2	3		0	0	3	3	1	3	3	3	2	1	2	0	0	5	5	4	2	2	2	2	2	4	5
1	0	47	1	0	0	0	0	2	0	4	3	0	2	2	3				0	3	2	1	1	1	2	2		3	3	3	3	3	3	3	2	3	2	0	3	2	3	3	4	2	4	1	2	4	4
1	0	30	1	0	0	1	1	2	0	3	3	0	2	2	3	4		2	1	3	2	1	1	2	2	2	0	1	4	4	0	5	4	3	2	2	1	3	0	2	3	3	2	1	0	4	0	1	2
1	0	26	0	0	4	0	0	1	0	4		5	2	2	3				1	1	2	1	1	2	1	1	0	2	4	5	1	1	5	1	4	3	3	3	0	5	1	0	5	5	1	2	2	4	3
1	0	52	1	0	0	0	0	2	0	3		5	2	2	3				0	0	1	3	3	1	2			1	3	3	3	1	3	1	2	3	2	3	3	5	2	3	3	2	5	2	4	4	4
1	0	25	0	2	0	1	1	0	0	3	3	5	2	2	3				2	1	3	2	2	2	0	1	0		4	1	0	4	4	0	1	4	4	3	2	1	5	4	0	2	2	2	1	5	2
1	0	48	1	0	3	0	0		0	4	3	5	2	2	3			2	3	1	2	1	1	2	1	3	2	2	3	3	0	0	3	0	2	2	2	3	1	2	3	5	5	1	4	3	2	0	4
1	0	26	0	2	0	1	1		0	0	4	2	1		3	0		2	2	1	3	2	2	2	0	1	0		4	1	0	4	4	0	1	4	4	3	1	0	3	5	2	2	2	1	5	5	2
1	0	23	0	0	0	0	0	0	3	3	3	0	2	2	3			2	2	1	3	2	2	2	0	2	0		4	1	0	4	4	0	1	4	4	3	1	2	5	4	0	2	2	4	5	5	2
1	0	51	1	0	0	1	1		0	4	4	0	2	2	3				1	2	3	1	1	2	3		0	2	3	3	3	3	3	4	4	3	2	3	3	2	1	1	1	4	4	2	1	3	4
1	0	53	1	0	0	1	1	3	0	4	3	1	2	2	2	2	2	0	1	1	2	0	0	2	3			4	1	1	3	3	5	1	2	1	2	3	3	2	1	3	1	4	4	1	0	1	4
1	0	50	1	0	0	1	1	3	0	3	3	1	2	2	3			2	0	0	4	1	1	2	2		0	3	0	3	2	1	0	3	3	4	4	1	0	1	1	4	0	4	4	0	3	0	0
1	0	63	1	0	0	1	1	2	0	1	1	5	2	2	3			2	2	0	3	3	3	2	3			1	3	3	0	3	3	3	1	4	2	0	3	5	3	1	3	2	2	2	4	1	1
1	0	47	1	2	0	0	0	3	0	4	3	0	2	2	3				1	1	2	1	2	1	2		0	2	0	5	4	1	3	3	3	3	4	3	0	1	1	3	1	3	4	5	2	3	3
1	0	41	1	1	0	1	1	3	0	4	3	5	2	2	3				0	3	1	1	3	2	1	1		1	3	3	2	1	5	3	5	2	2	3	2	2	5	3	2	2	2	2	2	2	2
1	0	48	1	0	0	1	1		0	4	4	0	2	2	3				0	3	4	1	3	2	2		0	1	3	3	4	0	4	3	4	1	2	4	3	3	2	1	2	4	3	2	2	3	2
1	0	50	1	2	1	1	1	1	0	2	2	0	2	2	3				0	0	3	2	0	2	3		0	1	5	3	0	5	2	3	2	4	1	2	0	2	1	1	2	4	0	2	3	0	4
1	0	34	0	1	4	1	1	2	0	3	3	5	2	2	3			0	0	1	1	1	0	2	0	1	2	1	3	3	2	3	5	4	2	0	4	4	0	2	2	1	2	2	2	3	2	1	4
1	0	52	1	0	0	1	1		0	4	3	5	2	2	1	2	1	2	0	0	2	1	2	2	2		0	3	3	2	0	2	0	3	3	4	4	3	3	2	2	5	3	0	2	0	2	0	1
1	0	55	1	0	3	1	1	3	0	4	3	5	2	2	3	2	1	0	0	1	3	1	0	1	1	2			3	3	4	1	3	0	4	2	2	0	1	3	0	0	5	2	0	1	4	2	2
1	1	37	1	0	0	0	0	1	1	3	2	0	2	2	3				0	0	1	0	3	1	3				3	1	3	3	3	4	1	4	4	3	3	2	4	5	1	4	1	4	3	4	2
1	1	40	1	0	3	0	0		0	4	2	3	2	2	3				0	1	2	2	0	1	2	3	0		3	1	0	3	3	5	2	1	2	3	4	5	1	1	5	5	2	2	4	4	5
1	0	35	1	1	0	1	1		0	4	3	5	2	2	3				1	2	3	1	3	2	2		2	3	3	3	0	1	3	4	3	4	2	3	0	2	2	2	2	2	3	3	1	3	3
1	1	28	1	0	2	1	1	0	0	3		3	2	2	3				1	1	1	0	3	2	3		2	2	3	1	3	1	3	2	1	4	4	3	3	2	2	1	3	2	3	3	4	3	2
1	0	37	3	2	4	1	1	0	5	4	4	5	2	2	3				0	2	1	0		2	3	2	0	0	2	2	2	5	5	3	2	1	2	0	4	5		3	2	2	2	2	2	2	2
1	0	26	0	2	0	1	1	0	0	3	2	5	1	1	3				1	1	3	3	2	2	2		0	1	3	4	0	3	1	3	2	1	2	0	0	1	3	4	2	2	0	4	2	4	1
1	1	38	3	0	3	1	1	2	0	4	0	0	2	2	3				0	0	2	0	3	1	1	3	0	2	3	3	0	4	3	4	2	2	1	3	0	2	4	4	1	1	1	1	1	0	2
1	0	43	1		4	0	0	0	0	4	3	0	1	2	3				0	3	4	1	3	2	2	2	0	1	3	3	2	3	3	3	2	2	2	3	0	2	2	3	3	2	2	1	4	1	2
1	1	35	1	0	0	1	0	0	3	3	3	3	2	2	3	3			0	0	4	1	3	2	3	2	2	1	3	3	2	3	3	3	2	2	2	3	4	5	5	5	0	5	2	2	2	4	4
1	1	37	1	0	0	1	1	0	4	2	0	4	2	2	3				1	1	1	0	3	2	3	2		2	0	4	3	3	5	4	0	1	1	0	1	5	5	5	1	3	4	4	1	0	0
1	1	25	0	0	0	1	1	1	1	3	3	0	1	1	2	3	4	3	2	1	1	0	0	0	1	3	1	2	5	1	0	4	1	5	4	0	4	4	1	2	4	1	2	2	1	2	2	1	2
2	1	33	1	0	0	1	0		0	4	2	4	2	2	2	3	4	2	1	4	4	1	0	1	2	0	1	3	5	5	4	3	3	3	0	1	2	0	0	5	5	0	5	2	5	2	2	0	0
2	1	31	0	1	4	0	1	1	0	2		5	2	2	3			2	0	2	1	1	3	1	0	1	0	0	3	5	4	3	1	3	2	2	2	3	4	4	3	3	2	4	4	4	4	1	1
2	1	30	0	2	4	0	1	2	4	3	3	0	2	2	3			2	1	0	3	3	2	0	1	3	1	2	0	3	0	4	1	0	1	2	2	0	0	2	0	3	5	2	5	2	1	2	5
2	1	25	0	2	2	0	1		4			5	2	2	3			2	0	3	1	4	3	2	3				3	1	4	5	3	4	2	1	2	1	3	5	2	3	2	2	4	3	0	4	5
2	1	38	1	0	2	0	1	2	0	3	2	3	2	2	3				1	1	2	0	2	0	0		0	2	0	3	4	4	0	4	4	4	1	4	1	4	2	1	2	4	4	2	2	4	4
0	1	52	3	0	3	0	1	1	0	3		5	2	2	3			2	0	4	2	1	2	2	0	1	0	0	3	3	2	3	3	1	1	1	1	1	1	3	2	5	2	2	2	2	2	2	2
0	0	35	1	1	0	1	0		0	3	3	0	2	2	3			2	1	0	4	1	0	2	2		0	3	3	3	4	3	0	3	4	3	1	0	4	2	5	1	1	2	0	1	2	3	2
0	0	50	1	0	0	1	1	2	0	3	3	0	2	2	3			2	1	0	2	1	0	2	3		0	2	4	1	0	3	4	3	2	2	4	3	0	2	1	5	3	1	3	0	2	4	4
0	1	30	1	1	0	1	1	1	0	3	3	0	2	2	3			2	0	3	1	1	3	2	1	2	2	3	3	2	0	3	3	3	2	2	4	3	0	5	2	1	3	2	2	2	3	1	3
0	1	30	1	1	0	1	1	1	0	3	3	3	2	2	3			2	0	3	4	3	0	2	0	2		3	0	3	1	3	2	3	3	4	4	4	0	4	3	5	2	3	1	0	4	0	3
0	1	24	0	2	0	0	1	2	0	3	3	0	2	2	3			2	0	2	1	1	0	2	3		0	2	3	1	1	1	4	3	2	1	2	3	0	2	3	3	2	2	2	2	2	2	1
0	1	57	1	0	0	0	1	1	0	3	4	0	2	2	3			2	0	0	4	1	2	2	3		2	3	0	3	0	3	0	3	2	2	2	3	2	2	0	1	5	4	2	2	4	4	1
0	1	50	1	0	4	0	1	2	0	4	4	0	2	2	3			2	0	0	2	1	2	1	1		0	3	0	3	3	3	3	3	2	3	2	3	2	2	3	3	2	2	3	2	4	3	2
0	1	49	1	0	0	0	1		0	4	4	0	2	2	3			2	0	0	1	1	2	1	0	2		2	0	1	3	1	3	3	2	1	2	0	4	2	1	3	5	4	4	1	2	4	2
0	0	50	1	2	0	1	1	0	0	2	3	0	2	0	0	3	3	2	1	0	3	1	3	0	0	1	0	1	5	2	4	5	5	5	0	4	3	4	4	4	4	4	1	4	3	1	4	4	1
0	0	35	1	0	0	1	1	2	0	3	1	4	2	2	3	0	0	2	1	1	2	0	0	1	0	2	1	0	3	3	0	3	3	3	2	2	2	3	0	0	3	3	2	2	2	4	2	1	2
[truncated: 36 more columns]
